# Supplementary material for: Lentivirus-Mediated BCL-XL Overexpression Inhibits Stem Cell Apoptosis during Ex Vivo Expansion and Provides Competitive Advantage Following Xenotransplantation
Source: Int J Mol Sci. 2024 Apr 7;25(7):4105. doi: 10.3390/ijms25074105 (PMC11012376; doi:10.3390/ijms25074105)
Supplement: Supplementary file 1 [file ijms-25-04105-s001.zip]

Archive with 1 entries (1 files):
- ijms-2869651-supplementary.pdf
